# Supplementary material for: The SMIM25-COX-2 Axis Modulates the Immunosuppressive Tumor Microenvironment and Predicts Immunotherapy Response in Hepatocellular Carcinoma
Source: Curr Issues Mol Biol. 2025 Aug 27;47(9):693. doi: 10.3390/cimb47090693 (PMC12468620; doi:10.3390/cimb47090693)
Supplement: Supplementary file 1 [file cimb-47-00693-s001.zip › Supplementary Table S3.xlsx]

## Sheet: Sheet1
Table S3: the top 40 small-molecule compounds predicted by Cmap to exert inhibitory effects on SMIM25-High HCC
id	pert_id	pert_iname	cell_iname	pert_type	pert_idose	pert_itime	nsample	ss_ngene	cc_q75	tas	qc_pass	is_hiq	is_ncs_sig	is_exemplar_sig	is_null_sig	moa	target_name	raw_cs	fdr_q_nlog10	norm_cs
PBIOA016_HEPG2_24H:C13	BRD-K89085489	fenretinide	HEPG2	trt_cp	10 uM	24 h	3	366	0.56	0.457789	1	1	1	1	0	Apoptosis stimulant|Retinoid receptor agonist	RARA|CYP2C8|CYP3A5|RARG	-0.5171	15.6536	-1.7167
POL001_HEPG2_24H:H13	BRD-A45498368	WYE-125132	HEPG2	trt_cp	10 uM	24 h	3	503	0.74	0.616922	1	1	1	1	0	MTOR inhibitor	MTOR|PIK3CA	-0.5114	15.6536	-1.6978
CPC015_HEPG2_6H:BRD-K66296774-001-02-0:10	BRD-K66296774	fluvastatin	HEPG2	trt_cp	10 uM	6 h	2	113	0.13	0.122558	0	0	1	1	0	HMGCR inhibitor	HMGCR|CYP2C8	-0.4966	15.3525	-1.6486
PBIOA021_HEPG2_24H:N01	BRD-K34581968	BMS-536924	HEPG2	trt_cp	12 uM	24 h	3	499	0.64	0.57144	1	1	1	1	0	IGF-1 inhibitor	IGF1R|INSR|AKT1|CCNE1|CDK2|CYP3A4|ERBB2|KDR|LCK|MAPK1|MET|PDGFRA|PDGFRB	-0.4831	2.8035	-1.6039
POL001_HEPG2_24H:M07	BRD-K88677950	PD-198306	HEPG2	trt_cp	10 uM	24 h	3	513	0.79	0.643729	1	1	1	1	0	MAP kinase inhibitor|MEK inhibitor	MAPK1|MAPK3|MAP2K1|MAP2K2	-0.4813	2.6152	-1.5978
CRCGN010_HEPG2_24H:BRD-K40654626:2.4875	BRD-K40654626	BRD-K40654626	HEPG2	trt_cp	2.5 uM	24 h	3	154	0.11	0.13161	0	0	1	1	0	Immunostimulant	-666	-0.4782	2.3874	-1.5875
CPC016_HEPG2_6H:BRD-K18742343-001-03-2:10	BRD-K18742343	H-8	HEPG2	trt_cp	10 uM	6 h	3	209	0.31	0.257386	1	0	1	1	0	PKA inhibitor	-666	-0.4735	2.1798	-1.5719
CRCGN009_HEPG2_24H:BRD-K15916496:10.2815	BRD-K15916496	clotrimazole	HEPG2	trt_cp	10 uM	24 h	3	280	0.4	0.338407	0	0	1	1	0	Cytochrome P450 inhibitor|Imidazoline ligand	KCNN4|CYP51A1|CYP3A4|NR1I2|NR1I3|TRPM2|TRPM4|TRPM8	-0.4647	1.9919	-1.5426
CPC006_HEPG2_6H:BRD-K63195589-001-01-4:10	BRD-K63195589	tipifarnib	HEPG2	trt_cp	10 uM	6 h	3	109	0.14	0.124913	1	0	1	1	0	Farnesyltransferase inhibitor	-666	-0.4536	1.9095	-1.5058
PBIOA015_HEPG2_24H:P13	BRD-K87343924	wortmannin	HEPG2	trt_cp	10 uM	24 h	3	270	0.51	0.37523	1	1	1	1	0	PI3K inhibitor	PLK1|PIK3CA|PIK3CG|ATM|ATR|MTOR|PLK3|PI4KA|PI4KB|PIK3CD|PIK3R1|PRKDC	-0.4489	1.9078	-1.4902
PBIOA019_HEPG2_24H:D12	BRD-K57080016	selumetinib	HEPG2	trt_cp	0.04 uM	24 h	3	434	0.72	0.565251	1	1	1	1	0	MEK inhibitor	MAP2K1|MAP2K2	-0.4484	1.9078	-1.4887
CPC017_HEPG2_6H:BRD-A38913120-001-01-0:10	BRD-A38913120	BH3I-1	HEPG2	trt_cp	10 uM	6 h	3	109	0.18	0.141638	1	0	1	1	0	BCL inhibitor	BCL2L1	-0.4426	1.9055	-1.4695
CPC018_HEPG2_6H:BRD-K06980535-003-15-0:10	BRD-K06980535	promazine	HEPG2	trt_cp	10 uM	6 h	3	156	0.23	0.191539	1	1	1	1	0	Dopamine receptor antagonist	CHRM5|DRD2|ADRA1A|ADRA1B|ADRA1D|CHRM1|CHRM2|CHRM3|CHRM4|DRD1|DRD3|DRD4|HRH1|HTR2A|HTR2C	-0.4385	1.868	-1.4557
LIVB001_HUH7_72H:B20	BRD-K68132782	terbinafine	HUH7	trt_cp	12 uM	72 h	3	199	0.08	0.127586	0	0	1	1	0	Fungal squalene epoxidase inhibitor	CYP2C19|CYP2C8|SQLE	-0.4361	1.823	-1.4479
CPC017_HEPG2_6H:BRD-K76064317-001-03-2:10	BRD-K76064317	BRD-K76064317	HEPG2	trt_cp	10 uM	6 h	3	107	0.09	0.0992302	1	0	1	1	0	FLT3 inhibitor	FLT3	-0.4327	1.6271	-1.4366
CPC015_HEPG2_6H:BRD-K76534306-001-11-0:10	BRD-K76534306	enrofloxacin	HEPG2	trt_cp	10 uM	6 h	2	95	0.04	0.0623336	0	0	1	1	0	Bacterial DNA inhibitor	-666	-0.4315	1.6155	-1.4326
LIVB002_HUH7_72H:A11	BRD-K48722258	dilazep	HUH7	trt_cp	6.66 uM	72 h	3	96	0.15	0.121342	0	0	1	1	0	Adenosine receptor antagonist	SLC29A1|CACNA1C	-0.4297	1.6029	-1.4266
PBIOA016_HEPG2_24H:B07	BRD-K89732114	trifluoperazine	HEPG2	trt_cp	10 uM	24 h	3	264	0.48	0.359959	1	1	1	1	0	Dopamine receptor antagonist	DRD2|ABCG2|CAMK2A|SCN4A|SCN9A|ADRA1A|CALM1|CALY|DRD4|HRH1|HTR2A|HTR2C|S100A4|TNNC1	-0.4288	1.5898	-1.4236
CPC017_HEPG2_6H:BRD-K76840893-003-01-7:10	BRD-K76840893	RS-17053	HEPG2	trt_cp	10 uM	6 h	3	498	0.5	0.50458	1	1	1	1	0	Adrenergic receptor antagonist	ADRA1A|ADRA1D	-0.4254	1.5271	-1.4124
LJP007_HEPG2_24H:E16	BRD-K05804044	AZ-628	HEPG2	trt_cp	0.37 uM	24 h	2	137	0.5542	0.278628	0	0	1	1	0	RAF inhibitor	BRAF|RAF1	-0.4201	1.5133	-1.3948
CRCGN015_HEPG2_48H:BRD-K73381542:11.3105	BRD-K73381542	phenylephrine	HEPG2	trt_cp	12 uM	48 h	3	42	0.13	0.0747183	1	1	1	1	0	Adrenergic receptor agonist	ADRA1A|ADRA1B|ADRA1D	-0.4192	1.507	-1.3916
CPC014_HEPG2_6H:BRD-K64800655-001-01-7:10	BRD-K64800655	PHA-793887	HEPG2	trt_cp	10 uM	6 h	3	366	0.62	0.481689	1	1	1	1	0	CDK inhibitor	CDK1|CDK2|CDK4|CDK5|CCND1|CCNE1|CDK7|CDK9	-0.4182	1.4363	-1.3885
LIVB002_HUH7_72H:I04	BRD-K24844714	fluorouracil	HUH7	trt_cp	25 uM	72 h	3	360	0.54	0.44584	0	0	1	1	0	Thymidylate synthase inhibitor	-666	-0.416	1.3516	-1.381
LIVB001_HUH7_72H:G14	BRD-A05186015	bupropion	HUH7	trt_cp	15 uM	72 h	3	230	0.19	0.211384	0	0	1	1	0	Dopamine receptor antagonist	SLC6A2|SLC6A3|CYP2B6|CHRNA3	-0.4145	1.3516	-1.3761
LIVB002_HUH7_72H:C06	BRD-K82357231	desloratadine	HUH7	trt_cp	10 uM	72 h	3	342	0.44	0.392256	0	0	1	1	0	Histamine receptor antagonist	HRH1	-0.414	1.3508	-1.3746
CPC010_HEPG2_6H:BRD-K28029915-066-02-5:10	BRD-K28029915	dolasetron	HEPG2	trt_cp	10 uM	6 h	3	106	0.12	0.114044	1	0	1	1	0	Serotonin receptor antagonist	HTR3A	-0.414	1.3508	-1.3746
CPC014_HEPG2_6H:BRD-K89014967-001-01-9:10	BRD-K89014967	AS-703026	HEPG2	trt_cp	10 uM	6 h	3	192	0.4	0.280228	1	1	1	1	0	MEK inhibitor	MAP2K1|MAP2K2	-0.411	1.2838	-1.3644
LJP007_HEPG2_24H:H13	BRD-K26838195	AST-1306	HEPG2	trt_cp	10 uM	24 h	2	102	0.3788	0.198763	0	0	1	1	0	EGFR inhibitor	EGFR|ERBB2|ERBB4	-0.41	1.2838	-1.3612
CRCGN014_HEPG2_24H:BRD-K97564742:39.6	BRD-K97564742	mepyramine	HEPG2	trt_cp	40 uM	24 h	2	107	0.182	0.14111	0	0	1	1	0	Histamine receptor antagonist	HRH1	-0.4089	1.2706	-1.3574
PBIOA020_HEPG2_24H:O19	BRD-K78978711	KHS-101	HEPG2	trt_cp	10 uM	24 h	3	500	0.78	0.631485	1	1	1	1	0	Neural stem cell inducer	TACC3	-0.4088	1.2672	-1.3572
CPC006_HEPG2_6H:BRD-K12762134-001-01-3:11.1	BRD-K12762134	XAV-939	HEPG2	trt_cp	12 uM	6 h	3	223	0.21	0.218823	0	0	1	1	0	Tankyrase inhibitor	TNKS|TNKS2	-0.4077	1.2672	-1.3535
CPC017_HEPG2_6H:BRD-K04546108-066-01-5:10	BRD-K04546108	BRD-K04546108	HEPG2	trt_cp	10 uM	6 h	3	554	0.67	0.61606	1	1	1	1	0	JAK inhibitor	JAK3	-0.4046	1.2299	-1.3434
CRCGN010_HEPG2_24H:BRD-K87202646:40.2	BRD-K87202646	isoniazid	HEPG2	trt_cp	40 uM	24 h	2	275	0.19	0.231139	0	0	1	1	0	Bacterial cell wall synthesis inhibitor|Cyclooxygenase inhibitor	CYP2E1|CYP1A2|CYP2C19|CYP2C8|CYP3A4	-0.4045	1.2286	-1.343
LJP008_HEPG2_24H:J06	BRD-K55591206	BRD-K55591206	HEPG2	trt_cp	0.04 uM	24 h	2	58	0.2047	0.11018	1	1	1	1	0	Bacterial DNA inhibitor	-666	-0.4034	1.2023	-1.3393
LIVB001_HUH7_72H:I09	BRD-A41304429	practolol	HUH7	trt_cp	12.5 uM	72 h	3	210	0.06	0.113505	0	0	1	1	0	Adrenergic receptor antagonist	ADRB1	-0.4003	1.152	-1.3289
CPC009_HEPG2_6H:BRD-K08219523-003-02-3:10	BRD-K08219523	5-nonyloxytryptamine	HEPG2	trt_cp	10 uM	6 h	3	321	0.5	0.405105	0	0	1	1	0	Serotonin receptor agonist	-666	-0.3966	1.1313	-1.3165
LIVB002_HUH7_72H:P20	BRD-K28143534	cyproheptadine	HUH7	trt_cp	12 uM	72 h	3	201	0.37	0.275759	0	0	1	1	0	Histamine receptor antagonist	HRH1|HTR2B|ADRA1A|ADRA1B|ADRA1D|CHRM1|CHRM2|CHRM3|HTR2A|HTR2C|HTR6|HTR7	-0.3956	1.1189	-1.3133
LIVB001_HUH7_72H:J22	BRD-A83937277	mephenytoin	HUH7	trt_cp	15 uM	72 h	3	226	0.17	0.198203	0	0	1	1	0	Hydantoin antiepileptic	SCN5A|CYP2C19|SCN10A|SCN11A|SCN1A|SCN2A|SCN3A|SCN4A|SCN7A|SCN8A|SCN9A	-0.3953	1.1189	-1.3124
LJP008_HEPG2_24H:I03	BRD-K08109215	I-BET-762	HEPG2	trt_cp	1.11 uM	24 h	2	81	0.3416	0.168202	0	0	1	1	0	Bromodomain inhibitor	BRD2|BRD3|BRD4|APOA1	-0.3944	1.1189	-1.3093
CPC014_HEPG2_6H:BRD-K61480498-001-01-2:10	BRD-K61480498	epoxycholesterol	HEPG2	trt_cp	10 uM	6 h	2	46	0.13	0.0781954	1	1	1	1	0	LXR agonist	NR1H3|NR1H2	-0.3936	1.1031	-1.3068
